# Supplementary material for: Migratory Connectivity of Zhejiang, with a Critical Stopover in East Asian-Australasian Flyway, Based on Recovery Data
Source: Animals (Basel). 2024 Aug 19;14(16):2404. doi: 10.3390/ani14162404 (PMC11350682; doi:10.3390/ani14162404)
Supplement: Supplementary file 1 [file animals-14-02404-s001.zip]

Archive with 1 entries (1 files):
- Suppl_722.xlsx
