# Supplementary material for: Migratory Connectivity of Zhejiang, with a Critical Stopover in East Asian-Australasian Flyway, Based on Recovery Data
Source: Animals (Basel). 2024 Aug 19;14(16):2404. doi: 10.3390/ani14162404 (PMC11350682; doi:10.3390/ani14162404)
Supplement: Supplementary file 1 [file animals-14-02404-s001.zip › Suppl_722.xlsx]

## Sheet: Table S1
Table S1 List of bird-ringing project in HZW.
Order	Species	Common name	2018	2019	2020	2021	2022	2023	2024
ANSERIFORMES	Anas crecca	Eurasian Teal	0	1	6	26	0	2	0
ANSERIFORMES	Anas platyrhynchos	Mallard	0	0	1	0	0	0	0
ANSERIFORMES	Spatula querquedula	Garganey	0	0	0	0	0	1	0
CHARADRIIFORMES	Actitis hypoleucos	Common Sandpiper	10	6	1	6	5	1	4
CHARADRIIFORMES	Arenaria interpres	Ruddy Turnstone	32	46	0	1	6	3	23
CHARADRIIFORMES	Calidris acuminata	Sharp-tailed Sandpiper	41	70	1	1	28	57	40
CHARADRIIFORMES	Calidris alba	Sanderling	1	1	0	0	0	0	0
CHARADRIIFORMES	Calidris alpina	Dunlin	27	105	163	269	66	60	45
CHARADRIIFORMES	Calidris canutus	Red Knot	4	8	0	0	2	2	4
CHARADRIIFORMES	Calidris falcinellus	Broad-billed Sandpiper	3	14	2	15	3	4	10
CHARADRIIFORMES	Calidris ferruginea	Curlew Sandpiper	7	4	0	0	3	3	17
CHARADRIIFORMES	Calidris minuta	Little Stint	2	0	0	0	0	0	0
CHARADRIIFORMES	Calidris ruficollis	Red-necked Stint	79	33	4	12	27	35	43
CHARADRIIFORMES	Calidris subminuta	Long-toed Stint	4	1	0	2	0	0	1
CHARADRIIFORMES	Calidris tenuirostris	Great Knot	10	1	0	4	5	5	1
CHARADRIIFORMES	Charadrius alexandrinus	Kentish Plover	3	16	19	38	20	13	11
CHARADRIIFORMES	Charadrius leschenaultii	Greater Sand Plover	15	31	0	2	36	23	17
CHARADRIIFORMES	Charadrius mongolus	Siberian Sand Plover	46	99	9	28	122	79	156
CHARADRIIFORMES	Charadrius veredus	Oriental Plover	0	1	0	0	0	0	0
CHARADRIIFORMES	Chlidonias hybrida	Whiskered Tern	4	0	1	21	0	0	0
CHARADRIIFORMES	Chlidonias leucopterus	White-winged Tern	1	0	0	0	0	0	0
CHARADRIIFORMES	Gallinago gallinago	Common Snipe	5	10	0	11	1	0	0
CHARADRIIFORMES	Gallinago megala	Swinhoe's Snipe	0	1	0	0	0	1	0
CHARADRIIFORMES	Gallinago stenura	Pin-tailed Snipe	0	1	0	0	0	0	0
CHARADRIIFORMES	Gelochelidon nilotica	Gull-billed Tern	0	0	2	2	1	0	0
CHARADRIIFORMES	Ichthyaetus relictus	Relict Gull	0	0	2	0	0	0	0
CHARADRIIFORMES	Ixobrychus sinensis	Yellow Bittern	0	2	0	0	0	0	0
CHARADRIIFORMES	Limnodromus semipalmatus	Asian Dowitcher	3	0	0	0	1	0	0
CHARADRIIFORMES	Limosa lapponica	Bar-tailed Godwit	8	17	1	0	6	4	8
CHARADRIIFORMES	Limosa limosa	Black-tailed Godwit	47	109	4	3	4	3	14
CHARADRIIFORMES	Numenius arquata	Eurasian Curlew	0	0	2	0	0	0	0
CHARADRIIFORMES	Numenius madagascariensis	Far Eastern Curlew	0	1	1	3	0	1	1
CHARADRIIFORMES	Numenius minutus	Little Curlew	0	0	0	0	5	0	0
CHARADRIIFORMES	Numenius phaeopus	Whimbrel	62	99	1	28	43	23	55
CHARADRIIFORMES	Pluvialis fulva	Pacific Golden Plover	1	3	0	0	0	1	1
CHARADRIIFORMES	Pluvialis squatarola	Grey Plover	10	47	21	28	0	8	17
CHARADRIIFORMES	Recurvirostra avosetta	Pied Avocet	0	0	0	1	0	0	0
CHARADRIIFORMES	Rostratula benghalensis	Greater Painted-snipe	1	0	0	2	0	0	1
CHARADRIIFORMES	Saundersilarus saundersi	Saunders's Gull	0	0	0	0	0	1	0
CHARADRIIFORMES	Scolopax rusticola	Eurasian Woodcock	0	0	1	0	0	0	0
CHARADRIIFORMES	Sterna hirundo	Common Tern	0	0	1	1	0	0	0
CHARADRIIFORMES	Sternula albifrons	Little Tern	2	1	0	0	0	0	0
CHARADRIIFORMES	Tringa brevipes	Grey-tailed Tattler	9	11	0	0	4	3	0
CHARADRIIFORMES	Tringa erythropus	Spotted Redshank	2	0	1	6	0	3	0
CHARADRIIFORMES	Tringa glareola	Wood Sandpiper	0	1	1	0	1	2	0
CHARADRIIFORMES	Tringa nebularia	Common Greenshank	20	28	19	53	6	12	18
CHARADRIIFORMES	Tringa ochropus	Green Sandpiper	1	0	0	0	0	0	0
CHARADRIIFORMES	Tringa stagnatilis	Marsh Sandpiper	1	0	0	4	0	4	2
CHARADRIIFORMES	Tringa totanus	Common Redshank	17	44	2	8	21	23	31
CHARADRIIFORMES	Xenus cinereus	Terek Sandpiper	66	165	2	14	69	49	89
GRUIFORMES	Fulica atra	Eurasian Coot	0	0	0	1	0	0	0
GRUIFORMES	Gallinula chloropus	Common Moorhen	1	2	0	2	0	0	0
GRUIFORMES	Rallus aquaticus	Water Rail	0	0	0	1	0	0	0
PELECANIFORMES	Ardea cinerea	Grey Heron	0	0	1	0	0	0	0
PELECANIFORMES	Ardea intermedia	Medium Egret	0	2	0	1	0	0	0
PELECANIFORMES	Bubulcus ibis	Western Cattle Egret	1	5	0	0	0	3	1
PELECANIFORMES	Egretta eulophotes	Chinese Egret	1	1	0	0	0	0	0
PELECANIFORMES	Egretta garzetta	Little Egret	1	0	0	4	0	0	0
PELECANIFORMES	Ixobrychus cinnamomeus	Cinnamon Bittern	0	0	0	1	0	0	0
PELECANIFORMES	Ixobrychus eurhythmus	Von Schrenck's Bittern	0	0	0	2	0	0	0
PELECANIFORMES	Nycticorax nycticorax	Black-crowned Night Heron	0	3	2	2	0	0	0
PELECANIFORMES	Platalea minor	Black-faced Spoonbill	0	1	0	0	0	0	0
PODICIPEDIFORMES	Tachybaptus ruficollis	Little Grebe	0	0	0	2	0	0	0
	Other		11	14	11	83	22	3	4
	Total		569	1052	303	716	507	440	631

## Sheet: TableS2
Table S2 The recaptured records of bird banding in Hangzhou Bay (HZW)(2018-2024). # indicated non-local individuals.
Sites	Orders	Species	Banding time	Recaptured time	ID
HZW	Charadriidae	Pluvialis squatarola	#	2018.5	SA AUSTRALIA 73-36804
		Pluvialis squatarola	2017.5	2018.5	E144660
		Charadrius mongolus	2022	2023.4	D351271
		Charadrius mongolus	#	2024.4	Jiangsu Rudong CHINA E151730
		Charadrius mongolus	2023	2024.4	D351716
		Charadrius mongolus	2023	2024.5	D352820
	Scolopacidae	Arenaria interpres	2018	2019.5	D344961
		Arenaria interpres	2023	2024.4	E148398
		Arenaria interpres	2019	2024.5	E148095
		Calidris alpina	2019	2020.10	C497555
		Calidris alpina	2020	2021.10	C498148
		Calidris alpina	2020	2021.10	C550033
		Calidris alpina	2020	2021.10	C550034
		Calidris alpina	2020	2021.10	C550035
		Calidris alpina	2020	2021.10	C550036
		Calidris alpina	2020	2021.10	C550037
		Calidris alpina	2020	2021.11	C550049
		Tringa totanus	2018	2019.5	E144604
		Calidris ruficollis	#	2024.4	Bangkok THAILAND 2B00363
		Tringa brevipes	2022	2024.5	E148374
		Tringa brevipes	2019	2024.5	E148251
		Calidris acuminata	2018.12 #	2019.4	Victoria AUSTRALIA D42-78890
		Xenus cinereus	2019	2021.11	D347348
		Xenus cinereus	2019	2022.4	D347457
		Xenus cinereus	2019	2022.4	D347154
		Xenus cinereus	2018	2022.4	D345122
		Xenus cinereus		2023.4	Worn
		Xenus cinereus	2022	2024.5	D351144
		Xenus cinereus	2022	2024.5	D351259
		Xenus cinereus	2019	2024.5; 2022.4	D347154
		Numenius phaeopus	#	2019.4	NWA AUSTRALIA JY083-24672
		Numenius phaeopus	2018	2019.4	G135364
		Numenius phaeopus	2019	2022.4	H064437
		Numenius phaeopus	2019	2024.4	G135262

## Sheet: TableS3
Table S2 The re-sighting records in Zhejiang from 2021-2024.						Table S3 The e-sighted records in Zhejiang during 2021 to 2024.
No.individual	Order	Family	Species	Re-sighting time	Migratory or wintering	Re-sighting area (key defined areas or cities)	Re-sighting site	Types of marking	Ringed site	Ringed Country and region (defined)	Ringed time	Color flag and ID	Note
1	Anseriformes	Anatidae	Anser albifrons	2023.12.17	wintering	WZW	Yongqiang reclaim aera, Wenzhou City	neck bands
2	Anseriformes	Anatidae	Anser albifrons	2023.12.28	wintering	Quzhou	Qu River, Quzhou City	neck bands
3	Charadriiformes	Scolopacidae	Numenius arquata	2022.04.04	northward migration	AWW	Dongpu farm, Wenling City	leg rings and flags	NWA AUSTRALIA	AUSTRALIA		Yellow X5
4	Charadriiformes	Scolopacidae	Limosa lapponica	2023.04.07	northward migration	AWW	Dongpu farm, Wenling City	leg rings and flags	NWA AUSTRALIA	AUSTRALIA		Yellow MSV
5	Charadriiformes	Scolopacidae	Limosa lapponica	2023.04.23	northward migration	HZW	Hangzhou Bay wetland	leg rings and flags	HZW, China	China, HZW		Black +white + blue
6	Charadriiformes	Scolopacidae	Limosa lapponica	2024.04.11	northward migration	HZW	Hangzhou Bay wetland	leg rings and flags	HZW, China	China, HZW		Black +white + blue
7	Charadriiformes	Scolopacidae	Limosa lapponica	2024.04.12	northward migration	AWW	Dongpu farm, Wenling City	leg rings and flags	NWA AUSTRALIA	AUSTRALIA		Yellow
8	Pelecaniformes	Ardeidae	Ardea alba	2023.08.12	breeding	Taizhou	Xianju, Taizhou City	telemetry equipment and rings	Zhenhai, China	China, HZW		Red 003
9	Charadriiformes	Scolopacidae	Numenius madagascariensis	2023.04.23	northward migration	HZW	Hangzhou Bay wetland	leg rings and flags	HZW, China	China, HZW		Black +white + blue
10	Charadriiformes	Scolopacidae	Calidris tenuirostris	2022.04.03	northward migration	AWW	Dongpu farm, Wenling City	leg rings and flags	NWA AUSTRALIA	AUSTRALIA	2015	Yellow 6LBYR
11	Charadriiformes	Scolopacidae	Calidris tenuirostris	2022.04.03	northward migration	AWW	Dongpu farm, Wenling City	leg rings and flags	Northern Territory AUSTRALIA	AUSTRALIA	2015.10.	Yellow + Blue, B3
12	Charadriiformes	Scolopacidae	Calidris tenuirostris	2022.04.03	northward migration	AWW	Dongpu farm, Wenling City	leg rings and flags	NWA AUSTRALIA	AUSTRALIA	2019.6	Yellow 5XN
13	Charadriiformes	Scolopacidae	Calidris tenuirostris	2022.04.04	northward migration	AWW	Dongpu farm, Wenling City	leg rings and flags	Chongming, China	China, Shanghai	2021.4.8	Black + white CT8
14	Charadriiformes	Scolopacidae	Calidris tenuirostris	2022.04.05	northward migration	AWW	Dongpu farm, Wenling City	leg rings and flags	Mai Po, Hongkong, China	China, Guangdong-Hongkong	2021.4	Whilt +yellow U5
15	Charadriiformes	Scolopacidae	Calidris tenuirostris	2023.03.26	northward migration	OJ-FYJ	Coastal wetland in Ruian City	leg rings and flags	NWA AUSTRALIA	AUSTRALIA	2019.2	Yellow 4TW
16	Charadriiformes	Scolopacidae	Calidris tenuirostris	2023.04.05	northward migration	AWW	Dongpu farm, Wenling City	leg rings and flags	Kamchatka, RUSSIA	RUSSIA		Black +yellow V51
17	Charadriiformes	Scolopacidae	Calidris tenuirostris	2023.04.05	northward migration	AWW	Dongpu farm, Wenling City	leg rings and flags	NWA AUSTRALIA	AUSTRALIA		Yellow KU
18	Charadriiformes	Scolopacidae	Calidris tenuirostris	2023.04.05	northward migration	AWW	Dongpu farm, Wenling City	leg rings and flags	NWA AUSTRALIA	AUSTRALIA		Yellow 2AV
19	Charadriiformes	Scolopacidae	Calidris tenuirostris	2024.04.09	northward migration	OJ-FYJ	Coastal wetland in Ruian City	leg rings and flags	Chongming, China	China, Shanghai	2018.9.5	Black + white AK3
20	Charadriiformes	Laridae	Thalasseus bergii	2023.07.20	breeding	Zhoushan	Zhoushan Archipelago	leg rings and flags	Mai Po, Hongkong, China	China, Xiangshan	2019	Red + white rings KZ8	Zhejiang Museum of Natural History
21	Charadriiformes	Laridae	Thalasseus bergii	2023.08.26	breeding	Zhoushan	Zhoushan Archipelago	leg rings and flags	Wuzhi, Zhoushan, China	China, Zhoushan	2016	Red + white rings CR7	Zhejiang Museum of Natural History
22	Charadriiformes	Laridae	Thalasseus bergii	2023.08.27	breeding	Zhoushan	Zhoushan Archipelago	leg rings and flags	Wuzhi, Zhoushan, China	China, Zhoushan	2022	Red + white rings UJ6	Zhejiang Museum of Natural History
23	Charadriiformes	Laridae	Thalasseus bergii	2024.05.19	breeding	Xiangshan	Yushan island, Xiangshan Country	leg rings and flags	Jiushan, Xiangshan, China	China, Zhoushan	2021.7	Green + white rings AG8	Zhejiang Museum of Natural History
24	Charadriiformes	Laridae	Thalasseus bergii	2024.05.29	breeding	Zhoushan	Zhoushan-Liuheng island	leg rings and flags	Jiushan, Xiangshan, China	China, Zhoushan	2018.7	Red + white rings JH9	Zhejiang Museum of Natural History
25	Ciconiiformes	Ciconiidae	Ciconia boyciana	2021.11.23	wintering	Shaoxing	Shangyu coastal wetland, Shaoxing City	telemetry equipment
26	Ciconiiformes	Ciconiidae	Ciconia boyciana	2022.10.23	wintering	Hangzhou	Puyan river tidal, Hangzhou City	leg rings and flags
27	Anseriformes	Anatidae	Anser serrirostris	2023.11.28	wintering	HZW	Hangzhou Bay wetland	neck bands
28	Charadriiformes	Scolopacidae	Arenaria interpres	2023.04.20	northward migration	Xiangshan	Yuzhu mountain, Xiangshan Country	leg rings and flags	NWA AUSTRALIA	AUSTRALIA	2019.7	Yellow ARC
29	Charadriiformes	Scolopacidae	Arenaria interpres	2023.04.20	northward migration	Xiangshan	Yuzhu mountain, Xiangshan Country	leg rings and flags	NWA AUSTRALIA	AUSTRALIA	2022.11	Yellow ATT
30	Charadriiformes	Scolopacidae	Arenaria interpres	2023.08.17	southward migration	JNR	Jiangnan Reclaim aera, Wenzhou City	telemetry equipment and rings	SA AUSTRALIA	AUSTRALIA	2015.11	UYC
31	Charadriiformes	Scolopacidae	Arenaria interpres	2024.04.21	northward migration	AWW	Dongpu farm, Wenling City	leg rings and flags	NWA AUSTRALIA	AUSTRALIA	2022.11	Yellow AUH
32	Charadriiformes	Recurvirostridae	Recurvirostra avosetta	2022.07.04	southward migration	XMW	Xuanmen National Wetland Park	leg rings and flags	Bo Bay, China	China, Bo Bay	2021.8	Blue + yellow R42
33	Charadriiformes	Recurvirostridae	Recurvirostra avosetta	2024.03.13	northward migration	Jiaxing	Jianshan tidal, Jiaxing City	telemetry equipment and rings	Bo Bay, China (Nanbao salt pond, Hebei)	China, Bo Bay	2019.6	S15
34	Charadriiformes	Recurvirostridae	Recurvirostra avosetta	2024.04.14	northward migration	Zhoushan	Zhoushan Archipelago	leg rings and flags	unsure about Bo Bay or Mai Po Hongkong	China		Yellow
35	Charadriiformes	Scolopacidae	Calidris alpina	2021.11.24	wintering	HZW	Hangzhou Bay wetland	leg rings and flags	HZW, China	China, HZW		Black +white + blue
36	Charadriiformes	Scolopacidae	Calidris alpina	2022.01.20	wintering	XMW	Xuanmen National Wetland Park	leg rings and flags	Kamchatka, RUSSIA	RUSSIA		Black + yellow
37	Charadriiformes	Scolopacidae	Calidris alpina	2022.01.20	wintering	XMW	Xuanmen National Wetland Park	leg rings and flags	HZW, China	China, HZW		Black +white + blue
38	Charadriiformes	Scolopacidae	Calidris alpina	2023.01.28	wintering	HZW	Hangzhou Bay wetland	leg rings and flags	Kamchatka, RUSSIA	RUSSIA		Black + yellow
39	Charadriiformes	Scolopacidae	Calidris alpina	2023.04.05	northward migration	AWW	Dongpu farm, Wenling City	leg rings and flags	MALAYSIA	MALAYSIA		Black + yellow
40	Charadriiformes	Scolopacidae	Calidris alpina	2023.10.15	southward migration	JNR	Jiangnan Reclaim aera, Wenzhou City	leg rings and flags	Dongtai, Jiangsu, China	China, Jiangsu		Green + blue
41	Charadriiformes	Scolopacidae	Calidris alpina	2024.02.11	wintering	HZW	Hangzhou Bay wetland	leg rings and flags	SA AUSTRALIA	AUSTRALIA		Red + Yellow
42	Charadriiformes	Scolopacidae	Calidris alpina	2024.02.11	wintering	HZW	Hangzhou Bay wetland	leg rings and flags	HZW, China	China, HZW		Black +white + blue
43	Charadriiformes	Scolopacidae	Calidris alpina	2024.04.24	northward migration	Linhai	Mentou island, Linhai City	leg rings and flags	Alaska, USA	USA		Green
44	Pelecaniformes	Threskiornithidae	Platalea minor	2021.08.01	resident	HZW	Hangzhou Bay wetland	leg rings and flags	Gaksiam, Gyeonggi Bay, Korea	KOREA	2020.6	Y61
45	Pelecaniformes	Threskiornithidae	Platalea minor	2021.11.20	southward migration	OJ-FYJ	Reclaim aera between Ou River and Feiyun River	leg rings and flags	Gyeonggi Bay, Korea	KOREA	2021.7	M73
46	Pelecaniformes	Threskiornithidae	Platalea minor	2021.11.20	southward migration	OJ-FYJ	Coastal wetland in Ruian City	leg rings and flags	Gaksiam, Gyeonggi Bay, Korea	KOREA	2016.6	H53
47	Pelecaniformes	Threskiornithidae	Platalea minor	2023.12.21	southward migration	OJ-FYJ	Coastal wetland in Ruian City	telemetry equipment and rings	Namdong, Gyeonggi Bay, Korea	KOREA	2012.7	E89
			Platalea minor	2023.02.02	wintering	OJ-FYJ	Coastal wetland in Ruian City			KOREA	2012.7	E89
			Platalea minor	2021.12.04	southward migration	WZW	Yongqiang reclaim aera， Wenzhou City			KOREA	2012.7	E89
48	Pelecaniformes	Threskiornithidae	Platalea minor	2021.12.18	southward migration	HZW	Hangzhou Bay wetland	leg rings and flags	Seonduri, Korea	KOREA	2020.7	Y25
49	Pelecaniformes	Threskiornithidae	Platalea minor	2022.01.04	wintering	XMW	Xuanmen National Wetland Park	leg rings and flags	Suhaam, Gyeonggi Bay, Korea	KOREA	2017	V29
50	Pelecaniformes	Threskiornithidae	Platalea minor	2023.11.24	southward migration	XMW	Xuanmen National Wetland Park	leg rings and flags	Maedo, Gyeonggi Bay, Korea	KOREA	2019.6	K20
			Platalea minor	2023.01.06	wintering	XMW	Xuanmen National Wetland Park					K20
			Platalea minor	2022.01.26	wintering	Yuhuan	Haishan, Yuhuan City					K20
51	Pelecaniformes	Threskiornithidae	Platalea minor	2022.03.20	wintering	XMW	Xuanmen National Wetland Park	leg rings and flags	Taiwan, China	China, Taiwan	2020.1	T85
52	Pelecaniformes	Threskiornithidae	Platalea minor	2022.03.27	northward migration	XMW	Xuanmen National Wetland Park	telemetry equipment and rings	Taiwan, China	China, Taiwan	2021.7	T00
53	Pelecaniformes	Threskiornithidae	Platalea minor	2022.04.02	northward migration	XMW	Xuanmen National Wetland Park	leg rings and flags	Yeonggwang, Gyeonggi Bay, Korea	KOREA	2017.9	V18
54	Pelecaniformes	Threskiornithidae	Platalea minor	2022.05.30	northward migration	XMW	Xuanmen National Wetland Park	leg rings and flags	Gujido, Gyeonggi Bay, Korea	KOREA	2021.6	M27
55	Pelecaniformes	Threskiornithidae	Platalea minor	2022.10.31	southward migration	XMW	Xuanmen National Wetland Park	leg rings and flags	Gaksiam, Gyeonggi Bay, Korea	KOREA	2017.6	V03
56	Pelecaniformes	Threskiornithidae	Platalea minor	2023.12.05	southward migration	Zhoushan	Zhoushan Archipelago	leg rings and flags	Sangyeobawee,Gyeonggi Bay, Korea	KOREA	2018.7	V73
			Platalea minor	2022.11.16	southward migration	Zhoushan	Zhoushan Archipelago					V73
57	Pelecaniformes	Threskiornithidae	Platalea minor	2023.11.20	southward migration	OJ-FYJ	Reclaim aera between Ou River and Feiyun River	leg rings and flags	Hwangseodo,Gyeonggi Bay, Korea	KOREA	2022.6	37K
			Platalea minor	2022.11.24	southward migration	OJ-FYJ	Reclaim aera between Ou River and Feiyun River					37K
			Platalea minor	2022.12.12	southward migration	JNR	Jiangnan Reclaim aera, Wenzhou City					37K
58	Pelecaniformes	Threskiornithidae	Platalea minor	2022.12.04	southward migration	JNR	Jiangnan Reclaim aera, Wenzhou City	leg rings and flags	Gaksiam, Gyeonggi Bay, Korea	KOREA	2022.7	46K
59	Pelecaniformes	Threskiornithidae	Platalea minor	2022.12.06	southward migration	XMW	Xuanmen National Wetland Park	leg rings and flags	Yeongjong, Gyeonggi Bay, Korea	KOREA	2022.7	52K
60	Pelecaniformes	Threskiornithidae	Platalea minor	2022.12.07	southward migration	JNR	Jiangnan Reclaim aera, Wenzhou City	leg rings and flags	Namdong, Gyeonggi Bay, Korea	KOREA	2022.6	04K
61	Pelecaniformes	Threskiornithidae	Platalea minor	2022.12.12	southward migration	JNR	Jiangnan Reclaim aera, Wenzhou City	leg rings and flags	Gujido, Gyeonggi Bay, Korea	KOREA	2022.6	40K
62	Pelecaniformes	Threskiornithidae	Platalea minor	2022.12.12	wintering	JNR	Jiangnan Reclaim aera, Wenzhou City	leg rings and flags	Gaksiam, Gyeonggi Bay, Korea	KOREA	2019.5	Y21
			Platalea minor	2023.11.18	wintering	AJ-FYJ	Coastal wetland in Longgang, Wenzhou City	telemetry equipment and rings	Gaksiam, Gyeonggi Bay, Korea	KOREA	2019.5	Y21
			Platalea minor	2024.01.17	wintering	OJ-FYJ	Coastal wetland in Ruian City	telemetry equipment and rings	Gaksiam, Gyeonggi Bay, Korea	KOREA	2019.5	Y21
63	Pelecaniformes	Threskiornithidae	Platalea minor	2023.12.03	southward migration	Zhoushan	Zhoushan Archipelago	leg rings and flags	Hwangseodo,Gyeonggi Bay, Korea	KOREA	2021.6	M47
			Platalea minor	2022.12.19	southward migration	Zhoushan	Zhoushan Archipelago					M47
64	Pelecaniformes	Threskiornithidae	Platalea minor	2023.01.19	wintering	WZW	Yongqiang reclaim aera， Wenzhou City	leg rings and flags	Suhaam, Gyeonggi Bay, Korea	KOREA	2019.6	K01
			Platalea minor	2023.11.23	southward migration	OJ-FYJ	Reclaim aera between Ou River and Feiyun River	leg rings and flags				K01
65	Pelecaniformes	Threskiornithidae	Platalea minor	2023.02.24	wintering	Zhoushan	Zhoushan Archipelago	leg rings and flags	Hwangseodo,Gyeonggi Bay, Korea	KOREA	2022.6	29K
66	Pelecaniformes	Threskiornithidae	Platalea minor	2023.03.26	northward migration	Xiangshan	Daoren mountain, Xiangshan Country	leg rings and flags	Taiwan, China	China, Taiwan	2023.3	N62
67	Pelecaniformes	Threskiornithidae	Platalea minor	2023.05.14	northward migration	AWW	Dongpu farm, Wenling City	leg rings and flags	Namdong, Gyeonggi Bay, Korea	KOREA	2022.6	01K
68	Pelecaniformes	Threskiornithidae	Platalea minor	2023.06.04	northward migration	Zhoushan	Zhoushan Archipelago	leg rings and flags	Taiwan, China	China, Taiwan	2022.11	N38
69	Pelecaniformes	Threskiornithidae	Platalea minor	2023.09.10	resident	Shaoxing	Shangyu coastal wetland, Shaoxing City	leg rings and flags	Noruseom, Gyeonggi Bay, Korea	KOREA	2023.7	52E
70	Pelecaniformes	Threskiornithidae	Platalea minor	2023.10.13	resident	XMW	Xuanmen National Wetland Park	leg rings and flags	Chilsando, Korea	KOREA	2021.6	M56
71	Pelecaniformes	Threskiornithidae	Platalea minor	2023.11.15	southward migration	OJ-FYJ	Reclaim aera between Ou River and Feiyun River	leg rings and flags	Gaksiam, Gyeonggi Bay, Korea	KOREA	2021.6	M15
72	Pelecaniformes	Threskiornithidae	Platalea minor	2023.11.22	southward migration	Zhoushan	Zhoushan Archipelago	leg rings and flags	KOREA	KOREA		“FK” or “PK”
73	Pelecaniformes	Threskiornithidae	Platalea minor	2023.12.11	southward migration	WZW	Yongqiang reclaim aera， Wenzhou City	leg rings and flags	Noruseom, Gyeonggi Bay, Korea	KOREA	2023.7	53E
74	Pelecaniformes	Threskiornithidae	Platalea minor	2024.03.18	northward migration	XMW	Xuanmen National Wetland Park	telemetry equipment and rings	Gaksiam, Gyeonggi Bay, Korea	KOREA	2015.6	H05
75	Pelecaniformes	Threskiornithidae	Platalea minor	2024.03.18	northward migration	XMW	Xuanmen National Wetland Park	leg rings and flags	Namdong, Gyeonggi Bay, Korea	KOREA	2013.6	S34
76	Pelecaniformes	Threskiornithidae	Platalea minor	2024.04.15	northward migration	OJ-FYJ	Coastal wetland in Ruian City	leg rings and flags	Gujido, Gyeonggi Bay, Korea	KOREA	2021.6	M26
77	Pelecaniformes	Threskiornithidae	Platalea minor	2024.04.15	northward migration	OJ-FYJ	Coastal wetland in Ruian City	leg rings and flags	Yeongjong, Gyeonggi Bay, Korea	KOREA	2022.7	55K
78	Pelecaniformes	Threskiornithidae	Platalea minor	2024.04.28	northward migration	Taizhou	Hongjiaoyan fishing spot, Taizhou City	leg rings and flags	Hwangseodo, Gyeonggi Bay, Korea	KOREA	2022.6	30K
79	Pelecaniformes	Threskiornithidae	Platalea minor	2024.04.28	northward migration	Taizhou	Hongjiaoyan fishing spot, Taizhou City	leg rings and flags	Namdong, Gyeonggi Bay, Korea	KOREA	2022.6	06K
80	Charadriiformes	Scolopacidae	Limosa limosa	2022.08.29	southward migration	HZW	Hangzhou Bay wetland	leg rings and flags	NWA AUSTRALIA	AUSTRALIA	2017.6
81	Charadriiformes	Scolopacidae	Limosa limosa	2022.09.13	southward migration	JNR	Jiangnan Reclaim aera, Wenzhou City	leg rings and flags	NWA AUSTRALIA	AUSTRALIA	2011.8
82	Charadriiformes	Scolopacidae	Limosa limosa	2023.04.17	northward migration	Shaoxing	Shangyu coastal wetland, Shaoxing City	leg rings and flags	NWA AUSTRALIA	AUSTRALIA
83	Charadriiformes	Scolopacidae	Limosa limosa	2023.04.23	northward migration	OJ-FYJ	Coastal wetland in Ruian City	leg rings and flags	NWA AUSTRALIA	AUSTRALIA	2016.2
84	Charadriiformes	Scolopacidae	Limosa limosa	2023.05.08	northward migration	JNR	Jiangnan Reclaim aera, Wenzhou City	leg rings and flags	NWA AUSTRALIA	AUSTRALIA	2017.8
85	Charadriiformes	Scolopacidae	Limosa limosa	2023.05.09	northward migration	WZW	Lingkun Island to Yueqing Bay	leg rings and flags	NWA AUSTRALIA	AUSTRALIA	2017.8
86	Charadriiformes	Scolopacidae	Limosa limosa	2023.08.25	southward migration	HZW	Hangzhou Bay wetland	leg rings and flags	NWA AUSTRALIA	AUSTRALIA
87	Charadriiformes	Scolopacidae	Limosa limosa	2023.09.04	southward migration	HZW	Hangzhou Bay wetland	leg rings and flags	NWA AUSTRALIA	AUSTRALIA	2017.6
88	Charadriiformes	Scolopacidae	Limosa limosa	2023.09.04	southward migration	HZW	Hangzhou Bay wetland	leg rings and flags	NWA AUSTRALIA	AUSTRALIA	2011.8
89	Charadriiformes	Scolopacidae	Limosa limosa	2024.04.18	northward migration	Quzhou	Hecun village, Quzhou City	leg rings and flags	NWA AUSTRALIA	AUSTRALIA	2024.2	Yellow 4B
90	Charadriiformes	Scolopacidae	Limosa limosa	2024.04.23	northward migration	OJ-FYJ	Reclaim aera between Ou River and Feiyun River	leg rings and flags	NWA AUSTRALIA	AUSTRALIA	2013.1
91	Charadriiformes	Scolopacidae	Limosa limosa	2024.04.26	northward migration	OJ-FYJ	Reclaim aera between Ou River and Feiyun River	leg rings and flags	NWA AUSTRALIA	AUSTRALIA	2016.2
92	Charadriiformes	Scolopacidae	Limosa limosa	2024.04.27	northward migration	OJ-FYJ	Reclaim aera between Ou River and Feiyun River	leg rings and flags	NWA AUSTRALIA	AUSTRALIA	2010.3	Yellow 05
93	Charadriiformes	Scolopacidae	Limosa limosa	2024.05.07	northward migration	OJ-FYJ	Coastal wetland in Ruian City	leg rings and flags	NWA AUSTRALIA	AUSTRALIA	2016.2
94	Charadriiformes	Scolopacidae	Limosa limosa	2024.05.08	northward migration	HZW	Hangzhou Bay wetland	leg rings and flags	HZW, China	China, HZW		Black +white + blue
95	Charadriiformes	Laridae	Larus crassirostris	2024.01.09	wintering	Zhoushan	Zhoushan Archipelago	telemetry equipment and rings	Zhoushan, China	China, ZHoushan
96	Charadriiformes	Laridae	Saundersilarus saundersi	2022.01.22	wintering	OJ-FYJ	Coastal wetland in Ruian City	leg rings and flags	Bo Bay, China (Liaohekou Reserve, Panjin, Liaoning)	China, Bo Bay		Red BE
97	Charadriiformes	Laridae	Saundersilarus saundersi	2023.01.10	wintering	HZW	Hangzhou Bay wetland	leg rings and flags	SINGAPORE	SINGAPORE		Green + white
98	Charadriiformes	Laridae	Saundersilarus saundersi	2024.02.05	wintering	OJ-FYJ	Coastal wetland in Ruian City	leg rings and flags	Bo Bay, China (Yellow river delta, Dongying, Shandong)	China, Bo Bay		Green + white
99	Charadriiformes	Scolopacidae	Calidris canutus	2024.04.13	northward migration	AWW	Dongpu farm, Wenling City	leg rings and flags	Chunkotka RUSSIA	RUSSIA	2019.6	Pale green DZB
100	Charadriiformes	Scolopacidae	Calidris canutus	2024.04.20	northward migration	OJ-FYJ	Reclaim aera between Ou River and Feiyun River	leg rings and flags	NWA AUSTRALIA	AUSTRALIA	2011.7	Yellow ZZR
101	Charadriiformes	Scolopacidae	Calidris canutus	2024.04.25	northward migration	OJ-FYJ	Coastal wetland in Ruian City	leg rings and flags	NWA AUSTRALIA	AUSTRALIA		Red +yellow
102	Charadriiformes	Scolopacidae	Calidris canutus	2024.05.07	northward migration	OJ-FYJ	Coastal wetland in Ruian City	leg rings and flags	Bo Bay, China	China, Bo Bay	2023.5	Blue + yellow B71
103	Charadriiformes	Scolopacidae	Tringa totanus	2024.04.13	northward migration	AWW	Dongpu farm, Wenling City	leg rings and flags	HZW, China	China, HZW		Black +white + blue
104	Charadriiformes	Scolopacidae	Calidris ruficollis	2022.05.02	northward migration	AWW	Dongpu farm, Wenling City	leg rings and flags				Blue U58
105	Charadriiformes	Scolopacidae	Calidris ruficollis	2022.05.14	northward migration	Zhoushan	Zhoushan Archipelago	leg rings and flags	NWA AUSTRALIA	AUSTRALIA		Yellow
106	Charadriiformes	Scolopacidae	Calidris ruficollis	2023.05.10	northward migration	Zhoushan	Zhoushan Archipelago	leg rings and flags	Rudong, Jiangsu, China	China, Jiangsu		Blue + green
107	Charadriiformes	Scolopacidae	Calidris ruficollis	2023.08.29	southward migration	AJ-FYJ	Coastal wetland in Longgang, Wenzhou City	leg rings and flags	Chongming, China	China, Shanghai		Black + white
108	Charadriiformes	Scolopacidae	Calidris ruficollis	2023.09.30	southward migration	Zhoushan	Zhoushan Archipelago	leg rings and flags	Kamchatka, RUSSIA	RUSSIA		Black + yellow
109	Charadriiformes	Scolopacidae	Calidris ruficollis	2024.05.02	northward migration	Zhoushan	Zhoushan Archipelago	leg rings and flags	NWA AUSTRALIA	AUSTRALIA	2024.2	Yellow N5
110	Charadriiformes	Scolopacidae	Calidris ruficollis	2024.05.03	northward migration	Zhoushan	Zhoushan Archipelago	leg rings and flags	Central Japan, JAPAN	JAPAN		Blue + white X04
111	Charadriiformes	Scolopacidae	Calidris ruficollis	2024.05.24	northward migration	Hangzhou	Qingshan lake, Hanghzou City	leg rings and flags	NWA AUSTRALIA	AUSTRALIA	2024.2	Yellow S7
112	Charadriiformes	Charadriidae	Pluvialis squatarola	2021.04.14	northward migration	Lishui	Liandu distict, Lishui City	leg rings and flags	Chongming, China	China, Shanghai		Black + white 7H
113	Charadriiformes	Scolopacidae	Tringa brevipes	2022.05.07	northward migration	Zhoushan	Zhoushan Archipelago	leg rings and flags	NWA AUSTRALIA	AUSTRALIA		Yellow EEZ
114	Charadriiformes	Scolopacidae	Tringa brevipes	2022.08.20	southward migration	Xiangshan	Jiushan archipelago, Xiangshan Country	leg rings and flags	Taiwan, China	China, Taiwan	2009.9.4	White + Blue A9
115	Charadriiformes	Scolopacidae	Tringa brevipes	2023.05.11	northward migration	HZW	Hangzhou Bay wetland	leg rings and flags	NWA AUSTRALIA	AUSTRALIA	2022.11	Yellow PKN
116	Pelecaniformes	Pelecanidae	Pelecanus crispus	2022.01.06	wintering	WZW	Yongqiang reclaim aera， Wenzhou City	telemetry equipment and rings	Mongolia	MONGOLIA	2020.6	N167
117	Pelecaniformes	Pelecanidae	Pelecanus crispus	2022.01.08	wintering	WZW	Yongqiang reclaim aera， Wenzhou City	telemetry equipment	Mongolia	MONGOLIA	2020.6
118	Pelecaniformes	Pelecanidae	Pelecanus crispus	2022.12.18	wintering	OJ-FYJ	Reclaim aera between Ou River and Feiyun River	telemetry equipment
119	Pelecaniformes	Pelecanidae	Pelecanus crispus	2022.12.18	wintering	OJ-FYJ	Reclaim aera between Ou River and Feiyun River	telemetry equipment
120	Pelecaniformes	Pelecanidae	Pelecanus crispus	2023.01.11	wintering	OJ-FYJ	Reclaim aera between Ou River and Feiyun River	leg rings and flags	Mongolia	MONGOLIA	2020.7	N170
121	Pelecaniformes	Pelecanidae	Pelecanus crispus	2023.01.28	wintering	HZW	Hangzhou Bay wetland	leg rings and flags	Mongolia	MONGOLIA	2020.7	N173
122	Pelecaniformes	Pelecanidae	Pelecanus crispus	2023.11.29	wintering	OJ-FYJ	Reclaim aera between Ou River and Feiyun River	telemetry equipment and rings	Mongolia	MONGOLIA	2020.7
			Pelecanus crispus	2023.02.02	wintering	OJ-FYJ	Coastal wetland in Ruian City
			Pelecanus crispus	2023.12.21	wintering	OJ-FYJ	Coastal wetland in Ruian City
			Pelecanus crispus	2024.02.24	wintering	OJ-FYJ	Coastal wetland in Ruian City
123	Pelecaniformes	Pelecanidae	Pelecanus crispus	2024.02.03	wintering	WZW	Yongqiang reclaim aera， Wenzhou City	telemetry equipment	Mongolia	MONGOLIA	2020.6
124	Pelecaniformes	Pelecanidae	Pelecanus crispus	2024.02.05	wintering	WZW	Yongqiang reclaim aera， Wenzhou City	leg rings and flags	Mongolia	MONGOLIA	2020.6
125	Falconiformes	Falconidae	Falco peregrinus	2022.01.20	wintering	HZW	Hangzhou Bay wetland	telemetry equipment	HZW, China	China, HZW	2020.11	Black +white + blue
126	Charadriiformes	Charadriidae	Charadrius mongolus	2024.04.28	northward migration	Taizhou	Hongjiaoyan fishing spot, Taizhou City	leg rings and flags	Rudong, Jiangsu, China	China, Jiangsu		Green + blue
127	Charadriiformes	Scolopacidae	Xenus cinereus	2022.04.23	northward migration	Hangzhou	Nan lake, Hangzhou City	leg rings and flags	Mai Po, Hongkong, China	China, Guangdong-Hongkong	2022.4	White + yellow HD
128	Charadriiformes	Scolopacidae	Xenus cinereus	2022.04.30	northward migration	Hangzhou	Nan lake, Hangzhou City	leg rings and flags	SINGAPORE	SINGAPORE	2021.2.1	Green + white, D3
129	Charadriiformes	Scolopacidae	Xenus cinereus	2023.09.10	southward migration	Zhoushan	Zhoushan Archipelago	leg rings and flags	Chongming, China	China, Shanghai		Black + white A38
130	Charadriiformes	Scolopacidae	Xenus cinereus	2024.04.30	northward migration	OJ-FYJ	Reclaim aera between Ou River and Feiyun River	leg rings and flags	Central Japan, JAPAN	JAPAN		Blue + white
131	Charadriiformes	Scolopacidae	Tringa nebularia	2021.11.09	southward migration	Taizhou	Coastal wetland in Jiaojiang distict, Taizhou	leg rings and flags	HZW, China	China, HZW		Black +white + blue, A70
132	Charadriiformes	Scolopacidae	Tringa nebularia	2023.05.10	northward migration	Hangzhou	Qingshan lake, Hanghzou City	telemetry equipment and rings	Shenzhen Bay, Guangdong, China	China, Guangdong-Hongkong		White + yellow 03
133	Charadriiformes	Scolopacidae	Tringa nebularia	2023.12.09	wintering	HZW	Hangzhou Bay wetland	leg rings and flags	HZW, China	China, HZW		Black +white + blue
134	Charadriiformes	Scolopacidae	Tringa nebularia	2024.02.11	wintering	HZW	Hangzhou Bay wetland	leg rings and flags	HZW, China	China, HZW		Black +white + blue
135	Charadriiformes	Scolopacidae	Tringa nebularia	2024.04.24	northward migration	WZW	Longwan distict, Wenzhou city	leg rings and flags	NWA AUSTRALIA	AUSTRALIA		Yellow LCK
136	Charadriiformes	Scolopacidae	Calidris pygmaea	2021.04.05	northward migration	XMW	Xuanmen National Wetland Park	leg rings and flags	Chunkotka RUSSIA	RUSSIA		Pale green 34
137	Charadriiformes	Scolopacidae	Calidris pygmaea	2023.04.02	northward migration	Taizhou	Wenling, Taizhou City	leg rings and flags	Chunkotka RUSSIA	RUSSIA		Pale green
138	Charadriiformes	Scolopacidae	Calidris pygmaea	2024.04.19	northward migration	OJ-FYJ	Reclaim aera between Ou River and Feiyun River	leg rings and flags	Kamchatka, RUSSIA	RUSSIA	2017	Yellow YE
139	Charadriiformes	Scolopacidae	Calidris pygmaea	2024.04.23	northward migration	OJ-FYJ	Coastal wetland in Ruian City	telemetry equipment and rings	THAILAND	THAILAND		Orange K9
			Calidris pygmaea	2023.12.03	southward migration	OJ-FYJ	Coastal wetland in Ruian City
140	Charadriiformes	Scolopacidae	Calidris pygmaea	2024.04.27	northward migration	Taizhou	Zhanghua Bay,Taizhou City	telemetry equipment and rings	THAILAND	THAILAND		Orange A6
			Calidris pygmaea	2022.12.12	southward migration	Taizhou	Zhanghua Bay,Taizhou City
			Calidris pygmaea	2023.11.20	southward migration	Taizhou	Zhanghua Bay,Taizhou City
141	Charadriiformes	Scolopacidae	Calidris ferruginea	2023.04.25	northward migration	WZW	Yongqiang reclaim aera， Wenzhou City	leg rings and flags	Victoria AUSTRALIA	AUSTRALIA	2014.4	Orange DUS
			Calidris ferruginea	2023.01.06	wintering	XMW	Xuanmen National Wetland Park
			Calidris ferruginea	2023.11.24	southward migration	XMW	Xuanmen National Wetland Park
142	Charadriiformes	Scolopacidae	Calidris ferruginea	2024.04.25	northward migration	OJ-FYJ	North estuary of Feiyun river, Wenzhou City	leg rings and flags	Mongolia	MONGOLIA		Blue + green
143	Charadriiformes	Laridae	Larus smithsonianus	2023.03.02	wintering	Hangzhou	Westlake scenic area, Hangzhou City	wing tags	Mongolia	MONGOLIA	2012.5	AJ63
144	Charadriiformes	Laridae	Larus smithsonianus	2023.03.07	wintering	HZW	Hangzhou Bay wetland	wing tags	Mongolia	MONGOLIA	2017	AP31
145	Charadriiformes	Laridae	Larus smithsonianus	2024.01.23	wintering	HZW	Hangzhou Bay wetland	wing tags	Mongolia	MONGOLIA	2017.5	AP31
146	Charadriiformes	Scolopacidae	Tringa guttifer	2022.04.17	northward migration	WZW	Yongqiang reclaim aera， Wenzhou City	leg rings and flags	RUSSIA	RUSSIA	2021	Red + blue C1
147	Charadriiformes	Scolopacidae	Tringa guttifer	2022.05.10	northward migration	JNR	Yanpu Bay, Wenzhou City	leg rings and flags	Mai Po, Hongkong, China	China, Guangdong-Hongkong	2022.4	White + yellow D1
148	Anseriformes	Anatidae	Cygnus columbianus	2023.11.28	wintering	HZW	Hangzhou Bay wetland	leg rings and flags	Mongolia	MONGOLIA			same site
149	Charadriiformes	Scolopacidae	Numenius phaeopus	2023.04.23	northward migration	HZW	Hangzhou Bay wetland	leg rings and flags	HZW, China	China, HZW		Black +white + blue
150	Charadriiformes	Scolopacidae	Numenius phaeopus	2023.08.25	southward migration	HZW	Hangzhou Bay wetland	leg rings and flags	HZW, China	China, HZW		Black +white + blue
151	Charadriiformes	Laridae	Thalasseus bernsteini	2023.07.06	breeding	Xiangshan	Damu bay, Xiangshan Country	leg rings and flags	Jiushan, Xiangshan, China	China, Xiangshan	2018	Red + white ZA7	Zhejiang Museum of Natural History
152	Charadriiformes	Laridae	Thalasseus bernsteini	2023.07.20	breeding	Xiangshan	Damu bay, Xiangshan Country	leg rings and flags	Jiushan, Xiangshan, China	China, Xiangshan	2021	Red + white ZC6	Zhejiang Museum of Natural History
153	Charadriiformes	Laridae	Thalasseus bernsteini	2023.07.26	breeding	Xiangshan	Damu bay, Xiangshan Country	leg rings and flags	Jiushan, Xiangshan, China	China, Xiangshan	2021	Green + white ZA5	Zhejiang Museum of Natural History
154	Charadriiformes	Laridae	Thalasseus bernsteini	2023.07.27	breeding	Xiangshan	Damu bay, Xiangshan Country	leg rings and flags	Jiushan, Xiangshan, China	China, Xiangshan	2021	Green + white ZA1	Zhejiang Museum of Natural History
155	Charadriiformes	Laridae	Thalasseus bernsteini	2024.04.27	breeding	Zhoushan	Zhoushan Archipelago	leg rings and flags	Jiushan, Xiangshan, China	China, Xiangshan	2021.7	Pale green ZA2	Zhejiang Museum of Natural History
